# Supplementary material for: Diversity and Phylogeny of Novel Cord-Forming Fungi from Borneo
Source: Microorganisms. 2022 Jan 22;10(2):239. doi: 10.3390/microorganisms10020239 (PMC8874581; doi:10.3390/microorganisms10020239)
Supplement: Supplementary file 1 [file microorganisms-10-00239-s001.zip]

Archive with 1 entries (1 files):
- microorganisms-1530398-supplementary.pdf
